# Supplementary material for: Viral Quasispecies Inference from Single Observations—Mutagens as Accelerators of Quasispecies Evolution
Source: Microorganisms. 2025 Aug 30;13(9):2029. doi: 10.3390/microorganisms13092029 (PMC12472130; doi:10.3390/microorganisms13092029)
Supplement: Supplementary file 1 [file microorganisms-13-02029-s001.zip]

Archive with 2 entries (2 files):
- Supplementary File S1. Supplementary Methods and Results.pdf
- Supplementary File S2. FASTA.zip
